# Supplementary material for: Neuroserpin: A Potential Neuroprotective Agent in Mild Neonatal Hypoxic–Ischaemic Encephalopathy
Source: Cells. 2025 Nov 21;14(23):1840. doi: 10.3390/cells14231840 (PMC12691123; doi:10.3390/cells14231840)
Supplement: Supplementary file 1 [file cells-14-01840-s001.zip]

Archive with 1 entries (1 files):
- cells-3967478-supplementary.pdf
